# Supplementary material for: Comprehensive Evaluation of a Mucoadhesive Self-Emulsifying Anhydrous Base for Vaginal Drug Delivery
Source: Pharmaceuticals (Basel). 2026 Apr 7;19(4):585. doi: 10.3390/ph19040585 (PMC13118548; doi:10.3390/ph19040585)
Supplement: Supplementary file 1 [file pharmaceuticals-19-00585-s001.zip]

Archive with 1 entries (1 files):
- pharmaceuticals-3739055-supplementary.pdf
